# Supplementary material for: 1-De­oxy-l-mannitol (6-de­oxy-l-mannitol or l-rhamnitol)
Source: Acta Crystallogr Sect E Struct Rep Online. 2008 Aug 6;64(Pt 9):o1705–6. doi: 10.1107/S1600536808024586 (PMC2960544; doi:10.1107/S1600536808024586)
Supplement: Supplementary file 1 [file e-64-o1705-sup1.cif]

##############################################################################
###                                                                        ###
###        Electronic paper (Acta Crystallographica Section E)             ###
###                                                                        ###
##############################################################################
#                                                                            #
# This CIF contains the data in a paper accepted for publication in Acta     #
# Crystallographica Section E. It conforms to the requirements of Notes      #
# for Authors for Section E, and has been peer reviewed under the auspices   #
# of the IUCr Commission on Journals.                                        #
#                                                                            #
# Full details of the Crystallographic Information File format               #
# are given in the paper "The Crystallographic Information File (CIF):       #
# a New Standard Archive File for Crystallography" by S. R. Hall, F. H.      #
# Allen and I. D. Brown [Acta Cryst. (1991), A47, 655-685].                  #
#                                                                            #
# The current version of the core CIF dictionary is obtainable from          #
# ftp://ftp.iucr.org/pub/cif_core.dic. The current version number is 2.4.    #
#                                                                            #
# Software is freely available for graphical display of the structure(s) in  #
# this CIF.  For information consult the CIF home page http://www.iucr.org/  #
# cif/home.html                                                              #
#                                                                            #
# This file may be used for bona fide research purposes within the           #
# scientific community so long as proper attribution is given to the journal # 
# article from which it was obtained.                                        #
#                                                                            #
##############################################################################
                                             
data_global
_audit_creation_method     CRYSTALS_ver_12.85
_journal_date_recd_electronic     2008-07-25
_journal_date_accepted     2008-07-31
_journal_name_full     'Acta Crystallographica, Section E'
_journal_year     2008
_journal_volume     64
_journal_issue      9
_journal_page_first     o1705
_journal_page_last     o1706
_journal_paper_category     QO
_journal_coeditor_code     LH2670
_publ_contact_author_name     'Victoria Booth'
_publ_contact_author_address
;
 Chemical Research Laboratory,
 Department of Chemistry,
 University of Oxford,
 Mansfield Road,
 Oxford, OX1 3TA, UK.
;
_publ_contact_author_email     'victoria.booth@chem.ox.ac.uk'
_publ_contact_author_fax     ' '
_publ_contact_author_phone     '+44 1865 275655'
_publ_section_title
;
1-Deoxy-L-mannitol (6-deoxy-L-mannitol or L-rhamnitol)
;
loop_
    _publ_author_name
    _publ_author_address
    'Jenkinson, Sarah F.'
;
Department of Organic Chemistry
Chemistry Research Laboratory
University of Oxford
Mansfield Road
Oxford OX1 3TA
England
;
    'Booth, K. Victoria'
;
Department of Organic Chemistry
Chemistry Research Laboratory
University of Oxford
Mansfield Road
Oxford OX1 3TA
England
;
    'Gullapalli, Pushpakiran'
;
Rare Sugar Research Centre
Kagawa University
2393 Miki-cho
Kita-gun
Kagawa 761-0795
Japan
;
    'Morimoto, Kenji'
;
Rare Sugar Research Centre
Kagawa University
2393 Miki-cho
Kita-gun
Kagawa 761-0795
Japan
;
    'Izumori, Ken'
;
Rare Sugar Research Centre
Kagawa University
2393 Miki-cho
Kita-gun
Kagawa 761-0795
Japan
;
    'Fleet, George W. J.'
;
Department of Organic Chemistry
Chemistry Research Laboratory
University of Oxford
Mansfield Road
Oxford OX1 3TA
England
;
    'Watkin, David J.'
;
Department of Chemical Crystallography
Chemistry Research Laboratory
University of Oxford
Mansfield Road
Oxford OX1 3TA
England
;
data_I
_chemical_name_systematic     '1-Deoxy-L-mannitol'
_chemical_formula_moiety     'C6 H14 O5'
_chemical_formula_sum     'C6 H14 O5'
_chemical_formula_iupac     'C6 H14 O5'
_chemical_formula_weight     166.17
_chemical_melting_point     ?
_symmetry_cell_setting     'Orthorhombic'
_symmetry_space_group_name_H-M     'P 21 21 21'
_symmetry_space_group_name_Hall     'P 2ac 2ab'
loop_
    _symmetry_equiv_pos_as_xyz
    'x,y,z'
    'x+1/2,-y+1/2,-z'
    '-x,y+1/2,-z+1/2'
    '-x+1/2,-y,z+1/2'
_cell_length_a     7.3650(3)
_cell_length_b     7.6272(3)
_cell_length_c     13.7676(5)
_cell_angle_alpha     90
_cell_angle_beta     90
_cell_angle_gamma     90
_cell_volume     773.39(5)
_cell_formula_units_Z     4
_cell_measurement_reflns_used     1002
_cell_measurement_theta_min     5
_cell_measurement_theta_max     27
_cell_measurement_temperature     150
_exptl_crystal_description     'plate'
_exptl_crystal_colour     'colourless'
_exptl_crystal_size_max     0.40
_exptl_crystal_size_mid     0.40
_exptl_crystal_size_min     0.10
_exptl_crystal_density_diffrn     1.427
_exptl_crystal_density_meas     ?
_exptl_crystal_density_method     'not measured'
_exptl_crystal_F_000     360
_exptl_absorpt_coefficient_mu     0.124
_exptl_absorpt_correction_type     multi-scan
_exptl_absorpt_process_details     '(DENZO/SCALEPACK; Otwinowski & Minor, 1997)'
_exptl_absorpt_correction_T_min     0.89
_exptl_absorpt_correction_T_max     0.99
_diffrn_ambient_temperature     150
_diffrn_radiation_type     'Mo K\a'
_diffrn_radiation_wavelength     0.71073
_diffrn_radiation_monochromator     'graphite'
_diffrn_measurement_device_type     'Nonius KappaCCD'
_diffrn_measurement_device     'area detector'
_diffrn_measurement_method     \w
_diffrn_reflns_number     5170
_diffrn_reflns_av_R_equivalents     0.024
_diffrn_reflns_theta_min     5.185
_diffrn_reflns_theta_max     27.455
_diffrn_reflns_theta_full     27.455
_diffrn_measured_fraction_theta_max     0.987
_diffrn_measured_fraction_theta_full     0.987
_diffrn_reflns_limit_h_min     -9
_diffrn_reflns_limit_h_max     9
_diffrn_reflns_limit_k_min     -9
_diffrn_reflns_limit_k_max     9
_diffrn_reflns_limit_l_min     -17
_diffrn_reflns_limit_l_max     17
_diffrn_standards_number     0
_diffrn_standards_interval_count     .
_diffrn_standards_interval_time     .
_diffrn_standards_decay_%     ?
_reflns_number_total     1033
_reflns_number_gt     974
_reflns_threshold_expression     I>2\s(I)
_refine_ls_structure_factor_coef     Fsqd
_refine_ls_matrix_type     full
_refine_ls_R_factor_all     0.0297
_refine_ls_R_factor_gt     0.0272
_refine_ls_wR_factor_all     0.0718
_refine_ls_wR_factor_gt     0.0704
_refine_ls_wR_factor_ref     0.0718
_refine_ls_goodness_of_fit_ref     0.9737
_refine_ls_number_reflns     1033
_refine_ls_number_parameters     100
_refine_ls_number_restraints     0
_refine_ls_hydrogen_treatment     constr
_refine_ls_weighting_scheme     calc
_refine_ls_weighting_details
     'w=1/[\s^2^(F^2^) + (0.04P)^2^ + 0.19P], where P=[max(Fo^2^,0) + 2Fc^2^]/3'
_atom_sites_solution_hydrogens     geom
_atom_sites_solution_primary     direct
_refine_ls_shift/su_max     0.000327
_refine_diff_density_max     0.24
_refine_diff_density_min     -0.19
_refine_ls_extinction_method     'None'
loop_
    _atom_type_symbol
    _atom_type_scat_dispersion_real
    _atom_type_scat_dispersion_imag
    _atom_type_scat_source
    C 0.0033 0.0016 'International Tables Vol C 4.2.6.8 and 6.1.1.4'
    H 0.0000 0.0000 'International Tables Vol C 4.2.6.8 and 6.1.1.4'
    O 0.0106 0.0060 'International Tables Vol C 4.2.6.8 and 6.1.1.4'
_computing_data_collection     'COLLECT (Nonius, 2001)'
_computing_cell_refinement     'DENZO/SCALEPACK (Otwinowski & Minor, 1997)'
_computing_data_reduction     'DENZO/SCALEPACK (Otwinowski & Minor, 1997)'
_computing_structure_solution     'SIR92 (Altomare <i>et al.</i>,  1994)'
_computing_structure_refinement     'CRYSTALS (Betteridge <i>et al.</i>,  2003)'
_computing_molecular_graphics     'CAMERON (Watkin <i>et al.</i>,  1996)'
_computing_publication_material     'CRYSTALS (Betteridge <i>et al.</i>,  2003)'
loop_
    _atom_site_type_symbol
    _atom_site_label
    _atom_site_fract_x
    _atom_site_fract_y
    _atom_site_fract_z
    _atom_site_U_iso_or_equiv
    _atom_site_adp_type
    _atom_site_occupancy
    _atom_site_disorder_assembly
    _atom_site_disorder_group
    O O1 0.45760(15) 0.66827(14) 0.58528(7) 0.0158 Uani 1.0000 . .
    C C2 0.5038(2) 0.53406(18) 0.51734(10) 0.0121 Uani 1.0000 . .
    C C3 0.4654(2) 0.35710(19) 0.56608(11) 0.0129 Uani 1.0000 . .
    O O4 0.51432(16) 0.21669(13) 0.50177(8) 0.0180 Uani 1.0000 . .
    C C5 0.5694(2) 0.3334(2) 0.65961(11) 0.0160 Uani 1.0000 . .
    O O6 0.76010(15) 0.34756(16) 0.64310(8) 0.0190 Uani 1.0000 . .
    C C7 0.3954(2) 0.55797(19) 0.42326(11) 0.0125 Uani 1.0000 . .
    O O8 0.20579(15) 0.57629(14) 0.44513(8) 0.0163 Uani 1.0000 . .
    C C9 0.4543(2) 0.7196(2) 0.36498(10) 0.0140 Uani 1.0000 . .
    O O10 0.63971(16) 0.69611(16) 0.33563(8) 0.0188 Uani 1.0000 . .
    C C11 0.3428(3) 0.7388(2) 0.27300(11) 0.0195 Uani 1.0000 . .
    H H21 0.6338 0.5422 0.5017 0.0146 Uiso 1.0000 . .
    H H31 0.3366 0.3507 0.5836 0.0149 Uiso 1.0000 . .
    H H51 0.5258 0.4239 0.7048 0.0180 Uiso 1.0000 . .
    H H52 0.5424 0.2171 0.6890 0.0191 Uiso 1.0000 . .
    H H71 0.4147 0.4569 0.3816 0.0137 Uiso 1.0000 . .
    H H91 0.4402 0.8236 0.4059 0.0171 Uiso 1.0000 . .
    H H111 0.3791 0.8390 0.2343 0.0290 Uiso 1.0000 . .
    H H112 0.2112 0.7500 0.2863 0.0299 Uiso 1.0000 . .
    H H113 0.3580 0.6334 0.2330 0.0284 Uiso 1.0000 . .
    H H1 0.7159 0.7532 0.3689 0.0319 Uiso 1.0000 . .
    H H2 0.4249 0.1898 0.4627 0.0307 Uiso 1.0000 . .
    H H3 0.1795 0.4708 0.4542 0.0290 Uiso 1.0000 . .
    H H4 0.8002 0.3523 0.7025 0.0312 Uiso 1.0000 . .
    H H5 0.5310 0.7560 0.5771 0.0285 Uiso 1.0000 . .
loop_
    _atom_site_aniso_label
    _atom_site_aniso_U_11
    _atom_site_aniso_U_22
    _atom_site_aniso_U_33
    _atom_site_aniso_U_12
    _atom_site_aniso_U_13
    _atom_site_aniso_U_23
    O1 0.0168(6) 0.0130(5) 0.0175(5) -0.0022(4) 0.0027(5) -0.0036(4)
    C2 0.0103(7) 0.0137(6) 0.0122(6) 0.0004(6) 0.0007(6) -0.0009(5)
    C3 0.0118(7) 0.0125(6) 0.0145(7) 0.0011(6) 0.0000(6) 0.0014(5)
    O4 0.0207(6) 0.0137(5) 0.0198(5) 0.0040(5) -0.0064(5) -0.0030(4)
    C5 0.0146(8) 0.0191(7) 0.0144(7) 0.0011(6) 0.0020(6) 0.0022(6)
    O6 0.0144(6) 0.0283(6) 0.0142(5) 0.0026(5) -0.0015(4) -0.0002(4)
    C7 0.0103(7) 0.0127(7) 0.0146(7) 0.0004(5) 0.0003(6) -0.0003(6)
    O8 0.0102(5) 0.0128(5) 0.0259(6) 0.0000(4) -0.0005(4) 0.0033(4)
    C9 0.0130(7) 0.0143(6) 0.0148(7) -0.0010(6) 0.0003(6) 0.0017(6)
    O10 0.0120(6) 0.0284(6) 0.0160(5) -0.0049(5) 0.0009(4) -0.0020(5)
    C11 0.0173(8) 0.0250(8) 0.0163(7) 0.0002(7) -0.0017(6) 0.0065(6)
loop_
    _geom_bond_atom_site_label_1
    _geom_bond_atom_site_label_2
    _geom_bond_site_symmetry_1
    _geom_bond_site_symmetry_2
    _geom_bond_distance
    _geom_bond_publ_flag
    O1 C2 . . 1.4277(17) no
    O1 H5 . . 0.868 no
    C2 C3 . . 1.5335(19) no
    C2 C7 . . 1.5323(19) no
    C2 H21 . . 0.983 no
    C3 O4 . . 1.4354(18) no
    C3 C5 . . 1.509(2) no
    C3 H31 . . 0.980 no
    O4 H2 . . 0.875 no
    C5 O6 . . 1.4269(18) no
    C5 H51 . . 0.983 no
    C5 H52 . . 0.995 no
    O6 H4 . . 0.870 no
    C7 O8 . . 1.4354(18) no
    C7 C9 . . 1.533(2) no
    C7 H71 . . 0.971 no
    O8 H3 . . 0.837 no
    C9 O10 . . 1.4352(19) no
    C9 C11 . . 1.516(2) no
    C9 H91 . . 0.979 no
    O10 H1 . . 0.845 no
    C11 H111 . . 0.969 no
    C11 H112 . . 0.991 no
    C11 H113 . . 0.981 no
loop_
    _geom_angle_atom_site_label_1
    _geom_angle_atom_site_label_2
    _geom_angle_atom_site_label_3
    _geom_angle_site_symmetry_1
    _geom_angle_site_symmetry_2
    _geom_angle_site_symmetry_3
    _geom_angle
    _geom_angle_publ_flag
    C2 O1 H5 . . . 108.6 no
    O1 C2 C3 . . . 107.49(11) no
    O1 C2 C7 . . . 110.15(12) no
    C3 C2 C7 . . . 112.26(12) no
    O1 C2 H21 . . . 109.3 no
    C3 C2 H21 . . . 109.3 no
    C7 C2 H21 . . . 108.4 no
    C2 C3 O4 . . . 109.91(11) no
    C2 C3 C5 . . . 112.67(12) no
    O4 C3 C5 . . . 108.04(12) no
    C2 C3 H31 . . . 109.3 no
    O4 C3 H31 . . . 111.0 no
    C5 C3 H31 . . . 105.9 no
    C3 O4 H2 . . . 111.5 no
    C3 C5 O6 . . . 110.76(12) no
    C3 C5 H51 . . . 106.9 no
    O6 C5 H51 . . . 111.7 no
    C3 C5 H52 . . . 110.6 no
    O6 C5 H52 . . . 109.2 no
    H51 C5 H52 . . . 107.6 no
    C5 O6 H4 . . . 100.8 no
    C2 C7 O8 . . . 109.94(12) no
    C2 C7 C9 . . . 112.99(12) no
    O8 C7 C9 . . . 107.87(12) no
    C2 C7 H71 . . . 109.2 no
    O8 C7 H71 . . . 110.1 no
    C9 C7 H71 . . . 106.7 no
    C7 O8 H3 . . . 99.4 no
    C7 C9 O10 . . . 108.44(13) no
    C7 C9 C11 . . . 111.20(12) no
    O10 C9 C11 . . . 106.98(12) no
    C7 C9 H91 . . . 108.7 no
    O10 C9 H91 . . . 111.4 no
    C11 C9 H91 . . . 110.2 no
    C9 O10 H1 . . . 114.5 no
    C9 C11 H111 . . . 112.7 no
    C9 C11 H112 . . . 112.6 no
    H111 C11 H112 . . . 107.7 no
    C9 C11 H113 . . . 109.2 no
    H111 C11 H113 . . . 107.8 no
    H112 C11 H113 . . . 106.6 no
loop_
    _geom_hbond_atom_site_label_D
    _geom_hbond_atom_site_label_H
    _geom_hbond_atom_site_label_A
    _geom_hbond_site_symmetry_D
    _geom_hbond_site_symmetry_H
    _geom_hbond_site_symmetry_A
    _geom_hbond_distance_DH
    _geom_hbond_distance_HA
    _geom_hbond_distance_DA
    _geom_hbond_angle_DHA
    _geom_hbond_publ_flag
    O10 H1 O1 . . 2_566 0.85 1.98 2.782(2) 158 yes
    O4 H2 O6 . . 2_456 0.87 1.92 2.779(2) 168 yes
    O8 H3 O4 . . 2_456 0.84 1.97 2.742(2) 152 yes
    O6 H4 O10 . . 4_665 0.87 1.92 2.772(2) 165 yes
    O1 H5 O8 . . 2_566 0.87 1.84 2.704(2) 173 yes
