# Supplementary material for: 1-De­oxy-l-mannitol (6-de­oxy-l-mannitol or l-rhamnitol)
Source: Acta Crystallogr Sect E Struct Rep Online. 2008 Aug 6;64(Pt 9):o1705–6. doi: 10.1107/S1600536808024586 (PMC2960544; doi:10.1107/S1600536808024586)
Supplement: Supplementary file 2 [file e-64-o1705-Isup2.hkl]

data_I
#  7231002    1-deoxy-L-mannitol           
_audit_creation_date        08-07-23
_audit_creation_method      CRYSTALS 

_cell_length_a                    7.3650(3)
_cell_angle_alpha                 90
_cell_length_b                    7.6272(3)
_cell_angle_beta                  90
_cell_length_c                    13.7676(5)
_cell_angle_gamma                 90

# NOTE Fc on scale of Fo,      1.55303
# Status flags: 
#    o - used in refinement 
#    < - excluded by I/sigmaI cutoff 
#    x - excluded for another reason  

loop_
_refln_index_h
_refln_index_k
_refln_index_l
_refln_F_squared_meas
_refln_F_squared_calc
_refln_F_squared_sigma
_refln_observed_status
   2   0   0     6976.50     7195.76      332.30 o
   4   0   0     2455.10     2595.80       91.70 o
   6   0   0      174.00      159.95       10.50 o
   2   1   0      711.50      688.24       19.60 o
   3   1   0      552.70      464.46       15.10 o
   4   1   0     4809.40     4365.39      141.40 o
   5   1   0       76.50       66.63        3.60 o
   6   1   0      335.30      342.91       13.10 o
   7   1   0      201.80      202.58        9.10 o
   9   1   0       39.20       43.70        8.90 o
   1   2   0     1971.40     1981.02       65.60 o
   2   2   0     1775.80     1919.46       47.10 o
   3   2   0       68.10       65.83        3.00 o
   4   2   0       45.00       46.52        2.50 o
   5   2   0       19.60       13.42        2.50 o
   6   2   0       81.00       77.84        4.60 o
   7   2   0      458.40      470.22       17.70 o
   9   2   0       45.60       50.74        8.30 o
   1   3   0     2405.30     2664.71       66.20 o
   2   3   0      287.70      315.77        6.60 o
   3   3   0      784.80      826.99       22.40 o
   4   3   0       70.60       62.97        3.20 o
   5   3   0      389.70      415.17       14.30 o
   6   3   0     1598.40     1642.01       59.10 o
   7   3   0     1365.10     1457.06       34.20 o
   8   3   0      143.00      156.48       10.40 o
   9   3   0      108.10      104.81       11.90 o
   0   4   0        3.50        5.01        1.80 o
   1   4   0     1193.90     1214.91       42.50 o
   2   4   0      691.40      699.00       16.30 o
   3   4   0      128.40      121.20        3.50 o
   4   4   0      148.50      147.99        7.20 o
   5   4   0      936.80      923.82       24.30 o
   6   4   0      606.30      611.60       16.60 o
   7   4   0       -5.60        0.18        2.80 o
   8   4   0       68.30       75.41        7.80 o
   1   5   0      636.40      590.24       17.00 o
   2   5   0       83.80       86.02        3.90 o
   3   5   0       94.00       89.78        3.20 o
   4   5   0        2.30        1.98        1.40 o
   5   5   0      280.70      314.00        8.20 o
   6   5   0       96.20       86.08        5.40 o
   7   5   0      171.60      180.56        8.30 o
   8   5   0       65.10       79.68        5.50 o
   0   6   0      211.60      205.89       11.70 o
   1   6   0     3455.20     3317.96       80.80 o
   2   6   0      415.80      427.94       11.90 o
   3   6   0      440.90      441.15       11.30 o
   4   6   0      135.80      139.49        3.80 o
   5   6   0       44.30       40.62        2.80 o
   6   6   0      102.90      106.41        4.30 o
   7   6   0      435.40      420.30       15.00 o
   1   7   0      576.90      611.55       21.10 o
   2   7   0        0.80        2.90        2.86 o
   3   7   0       64.30       61.87        4.00 o
   4   7   0      283.00      279.09        9.40 o
   5   7   0      149.20      146.76        4.30 o
   6   7   0       91.50      105.07        6.90 o
   0   8   0      511.90      496.39       27.40 o
   1   8   0      187.80      176.94        8.30 o
   2   8   0        7.60        7.74        1.40 o
   3   8   0       62.30       64.79        4.00 o
   4   8   0       26.10       31.12        5.50 o
   5   8   0       48.30       60.26        5.50 o
   1   9   0       -2.60        2.11        3.50 o
   2   9   0       41.80       47.74        5.60 o
   3   9   0        2.10        2.89        3.60 o
   2   0   1       49.60       63.55        1.70 o
   3   0   1     4855.40     4792.38      136.00 o
   4   0   1     3020.00     2851.43       93.60 o
   5   0   1      234.00      189.88        8.00 o
   6   0   1       32.80       23.97        3.10 o
   7   0   1      391.50      419.49       17.00 o
   8   0   1       53.90       53.16        4.80 o
   9   0   1        8.30        4.04        8.20 o
   2   1   1      239.25      224.26        6.45 o
   3   1   1     1968.40     1932.40       56.11 o
   4   1   1     1474.95     1382.52       51.49 o
   5   1   1      515.35      537.52       15.75 o
   6   1   1       93.90       98.70        4.45 o
   7   1   1      448.35      493.64       17.80 o
   8   1   1      104.80       95.83        8.01 o
   9   1   1       16.60       15.49        8.21 o
   0   2   1     9103.70     9827.44      331.60 o
   1   2   1     3247.45     3398.18       68.30 o
   2   2   1      896.35      928.01       21.17 o
   3   2   1     1507.75     1531.69       42.40 o
   4   2   1       58.45       57.45        2.70 o
   5   2   1      764.95      739.31       23.37 o
   6   2   1      674.15      694.13       25.42 o
   7   2   1      226.35      238.89        9.51 o
   8   2   1       17.45       23.65        7.72 o
   9   2   1      149.05      139.00       13.70 o
   0   3   1     2004.90     1807.57       39.70 o
   1   3   1      435.00      417.15       10.77 o
   2   3   1      545.60      558.03       15.48 o
   3   3   1       32.80       35.20        1.96 o
   4   3   1      337.85      313.28       10.30 o
   5   3   1      107.70      102.69        4.55 o
   6   3   1       75.55       80.97        4.10 o
   7   3   1      194.55      205.22       10.03 o
   8   3   1       75.70       73.56        9.17 o
   9   3   1      541.60      529.39       30.72 o
   0   4   1      875.10      937.25       21.90 o
   1   4   1     1436.15     1369.85       38.11 o
   2   4   1      105.95      111.47        2.82 o
   3   4   1       51.00       39.89        2.69 o
   4   4   1      165.00      178.82        5.93 o
   5   4   1      423.30      438.47       14.23 o
   6   4   1       86.95       99.12        4.46 o
   7   4   1       28.45       30.57        4.31 o
   8   4   1      136.80      144.39        8.10 o
   1   5   1     1389.05     1421.53       38.45 o
   2   5   1      231.35      216.69        7.80 o
   3   5   1      263.60      261.12        6.28 o
   4   5   1       62.90       61.92        2.61 o
   5   5   1      123.15      123.18        4.07 o
   6   5   1      229.30      227.23        8.56 o
   7   5   1       79.05       72.81        5.36 o
   8   5   1       20.10       26.35        4.40 o
   0   6   1      174.30      174.65        6.20 o
   1   6   1      437.75      396.00       10.22 o
   2   6   1       36.00       42.62        3.86 o
   3   6   1      194.05      200.98        6.79 o
   4   6   1      240.75      242.99        6.67 o
   5   6   1       83.55       81.67        3.67 o
   6   6   1      669.05      619.81       20.04 o
   7   6   1        1.40        7.19        5.14 o
   0   7   1      250.90      244.74        9.30 o
   1   7   1      584.70      597.07       17.77 o
   2   7   1      386.65      384.96       11.09 o
   3   7   1      324.00      303.56       15.04 o
   4   7   1       76.10       80.04        4.26 o
   5   7   1      585.70      582.66       15.36 o
   6   7   1      149.10      144.12        8.51 o
   0   8   1       23.70       24.19        3.40 o
   1   8   1        4.55        1.35        3.00 o
   2   8   1       42.80       41.62        2.25 o
   3   8   1       15.15       17.57        3.13 o
   4   8   1      114.50      120.98        7.95 o
   5   8   1       40.95       46.92        4.55 o
   0   9   1      129.60      136.85        8.00 o
   1   9   1      483.65      437.89       25.59 o
   2   9   1      136.05      121.98        8.15 o
   3   9   1      226.80      244.76       12.06 o
   2   0   2     7160.40     7731.36      186.70 o
   3   0   2      694.90      784.33       15.90 o
   4   0   2     4125.80     4034.07       93.30 o
   5   0   2     1228.90     1128.34       28.60 o
   6   0   2      243.50      215.17        7.10 o
   7   0   2      324.60      332.15       10.20 o
   8   0   2       26.20       32.80        4.00 o
   9   0   2      246.30      255.58       18.90 o
   2   1   2      906.70      965.95       19.50 o
   3   1   2      113.55      124.60        3.01 o
   4   1   2     1471.10     1395.39       48.31 o
   5   1   2      629.00      589.86       18.29 o
   6   1   2       25.40       33.57        2.30 o
   7   1   2      138.80      135.39        5.46 o
   8   1   2       -2.55        0.77        5.19 o
   9   1   2      140.40      125.40       13.05 o
   0   2   2     3481.70     3686.01       61.90 o
   1   2   2     1033.85     1133.01       18.71 o
   2   2   2     2566.85     2723.01       57.85 o
   3   2   2     1819.00     1752.12       42.63 o
   4   2   2      737.10      728.08       16.50 o
   5   2   2      537.15      508.84       15.25 o
   6   2   2       34.85       35.50        2.71 o
   7   2   2       47.40       56.64        3.45 o
   8   2   2       23.65       20.83        6.26 o
   9   2   2        8.85        6.12        9.11 o
   0   3   2     4882.80     5033.28       98.90 o
   1   3   2      705.35      684.95       17.28 o
   2   3   2      108.45       78.05        2.85 o
   3   3   2      574.90      588.68       14.35 o
   4   3   2     1040.00     1031.74       26.72 o
   5   3   2      605.75      610.01       19.41 o
   6   3   2     1026.10     1043.26       33.97 o
   7   3   2      133.15      129.01        6.17 o
   8   3   2       43.95       42.97        7.98 o
   9   3   2      137.50      155.06       12.99 o
   0   4   2        1.50        0.96        0.60 o
   1   4   2      194.05      223.50        5.36 o
   2   4   2     1126.45     1124.94       30.41 o
   3   4   2     1014.95     1032.80       25.71 o
   4   4   2      674.85      684.15       16.75 o
   5   4   2      239.20      235.89        7.22 o
   6   4   2      331.65      335.80       10.10 o
   7   4   2      656.65      649.66       23.40 o
   8   4   2      136.75      125.53       10.57 o
   0   5   2        2.00        0.27        0.50 o
   1   5   2       66.95       78.05        2.35 o
   2   5   2       26.80       25.53        1.70 o
   3   5   2      157.75      158.71        4.51 o
   4   5   2      498.25      498.60       14.40 o
   5   5   2       36.55       38.51        2.67 o
   6   5   2       98.65       92.29        5.02 o
   7   5   2        3.85        0.56        2.80 o
   8   5   2       39.40       43.83        4.90 o
   0   6   2       23.20       27.03        2.40 o
   1   6   2      869.85      835.73       22.61 o
   2   6   2      245.45      236.13       10.62 o
   3   6   2     1114.30     1103.89       33.81 o
   4   6   2      109.60      113.37        3.91 o
   5   6   2      173.65      175.00        5.63 o
   6   6   2       72.00       79.21        4.36 o
   7   6   2      332.45      326.26       13.41 o
   0   7   2     2945.40     2936.31      106.70 o
   1   7   2       45.80       44.78        1.70 o
   2   7   2      163.00      146.41        5.66 o
   3   7   2      159.75      163.92        7.67 o
   4   7   2       98.50       96.60        6.41 o
   5   7   2      116.35      107.14        4.81 o
   6   7   2       49.90       50.45        6.32 o
   0   8   2      199.20      176.79        8.50 o
   1   8   2       34.90       33.64        3.51 o
   2   8   2       23.20       34.62        2.01 o
   3   8   2       77.40       81.01        4.70 o
   4   8   2      283.25      277.65       12.25 o
   5   8   2       33.40       32.23        5.74 o
   0   9   2      320.20      325.13       15.10 o
   1   9   2       89.95       89.76        7.46 o
   2   9   2      191.70      199.72       10.60 o
   3   9   2       31.85       27.10        5.15 o
   1   0   3     3915.70     3987.91       67.80 o
   2   0   3      291.60      308.70        6.00 o
   3   0   3        4.40        4.14        1.10 o
   4   0   3      161.30      155.80        4.90 o
   5   0   3     1690.70     1680.15       39.50 o
   6   0   3      895.70     1006.01       23.20 o
   7   0   3       12.10        5.56        2.40 o
   8   0   3        1.20        0.07        4.00 o
   9   0   3       92.60      115.40       10.00 o
   0   1   3     2340.30     2393.67       40.20 o
   1   1   3      471.20      496.15        8.30 o
   2   1   3     3095.15     3170.66       64.86 o
   3   1   3      476.70      461.35       10.78 o
   4   1   3      437.20      397.46       10.83 o
   5   1   3       68.25       64.82        2.95 o
   6   1   3     2111.15     2114.79       59.30 o
   7   1   3       82.90       91.84        4.05 o
   8   1   3      108.50      104.49        6.61 o
   9   1   3      127.45      107.77       13.95 o
   0   2   3     1982.90     1974.42       33.10 o
   1   2   3      870.05      945.24       16.49 o
   2   2   3     1605.10     1597.09       36.40 o
   3   2   3       10.80        6.17        1.36 o
   4   2   3      254.60      246.87        6.30 o
   5   2   3     1780.85     1756.02       51.45 o
   6   2   3      256.55      255.47        8.81 o
   7   2   3       66.65       76.24        3.70 o
   8   2   3       48.15       51.43        6.32 o
   9   2   3       45.30       51.25       11.70 o
   0   3   3    10200.50    10374.53      380.30 o
   1   3   3     6282.65     6168.96      137.23 o
   2   3   3     1076.50     1038.49       22.53 o
   3   3   3      239.35      240.38        6.37 o
   4   3   3      738.45      787.77       17.80 o
   5   3   3       73.65       82.65        3.05 o
   6   3   3      375.05      373.98       11.22 o
   7   3   3      228.55      236.52        9.06 o
   8   3   3      146.70      155.43       12.15 o
   0   4   3     1010.20      968.94       24.00 o
   1   4   3      880.95      827.43       18.40 o
   2   4   3      150.00      135.63        4.02 o
   3   4   3      323.10      315.81        7.89 o
   4   4   3      469.75      485.20       12.37 o
   5   4   3     1205.05     1189.95       32.29 o
   6   4   3       65.55       78.53        3.60 o
   7   4   3      120.30      123.61        6.47 o
   8   4   3      219.00      198.90       13.56 o
   0   5   3      402.10      407.55        8.90 o
   1   5   3     1469.95     1423.80       34.17 o
   2   5   3       61.15       69.25        2.20 o
   3   5   3       38.45       44.71        1.76 o
   4   5   3       80.70       83.12        3.98 o
   5   5   3      297.05      283.91        8.85 o
   6   5   3      313.60      311.29       11.06 o
   7   5   3      134.10      135.49        7.52 o
   8   5   3       18.45       25.08        7.05 o
   0   6   3        3.00        2.34        0.90 o
   1   6   3      641.90      632.37       19.44 o
   2   6   3      392.55      402.74       12.20 o
   3   6   3      748.05      761.90       18.38 o
   4   6   3      119.95      131.48        4.15 o
   5   6   3      197.30      190.20        7.42 o
   6   6   3      123.05      125.23        5.20 o
   7   6   3      134.80      137.49        7.12 o
   0   7   3      279.70      270.89       10.60 o
   1   7   3      559.60      580.40       15.15 o
   2   7   3      208.45      193.70        7.40 o
   3   7   3       21.65       22.46        2.57 o
   4   7   3      736.60      698.87       25.30 o
   5   7   3      524.35      491.27       19.28 o
   6   7   3       19.20       16.61        6.17 o
   0   8   3       30.60       38.60        3.30 o
   1   8   3      176.00      165.75        7.96 o
   2   8   3      130.10      123.75        5.94 o
   3   8   3       41.65       42.71        3.78 o
   4   8   3       50.85       44.05        7.41 o
   5   8   3      108.45      101.40       10.56 o
   0   9   3      112.70      100.64        7.20 o
   1   9   3      230.70      219.03       11.71 o
   2   9   3       41.70       40.17        4.75 o
   3   9   3      169.10      163.80       10.06 o
   0   0   4     1004.90     1091.67       31.10 o
   1   0   4      413.70      438.58        7.00 o
   2   0   4      609.70      623.15       11.50 o
   3   0   4      346.50      365.39        9.60 o
   4   0   4       73.30       72.48        2.50 o
   5   0   4     2350.40     2281.22       58.10 o
   6   0   4     2026.70     1948.01       54.70 o
   7   0   4      512.60      510.71       16.70 o
   8   0   4      126.70      118.40        7.60 o
   9   0   4      173.10      179.66       15.00 o
   0   1   4      592.20      625.29       10.80 o
   1   1   4     3310.40     3457.17       58.35 o
   2   1   4     2881.45     3046.09       52.14 o
   3   1   4      895.55      871.96       22.42 o
   4   1   4     1417.60     1354.62       39.90 o
   5   1   4        4.20        4.08        1.76 o
   6   1   4      653.80      606.99       21.88 o
   7   1   4       23.95       28.52        3.01 o
   8   1   4       48.15       41.58        5.49 o
   9   1   4      112.05       97.40       13.61 o
   0   2   4      972.90      927.55       18.40 o
   1   2   4     1555.50     1485.22       27.04 o
   2   2   4      358.05      317.67        7.22 o
   3   2   4      360.50      341.85       10.71 o
   4   2   4      533.95      509.51       13.63 o
   5   2   4      471.65      470.79       13.09 o
   6   2   4      529.70      532.93       15.27 o
   7   2   4      114.70      106.74        5.40 o
   8   2   4       60.25       55.75        6.87 o
   9   2   4       26.40       25.41       11.94 o
   0   3   4     2463.60     2478.36       51.40 o
   1   3   4     2062.50     1910.23       38.45 o
   2   3   4     1057.50     1068.27       22.65 o
   3   3   4      129.80      119.50        3.40 o
   4   3   4      291.35      287.50        7.77 o
   5   3   4      629.30      577.09       16.04 o
   6   3   4      179.65      181.45        7.36 o
   7   3   4      326.65      330.39       12.77 o
   8   3   4       14.95       24.34        6.20 o
   0   4   4     2009.50     1896.53       41.60 o
   1   4   4       68.90       68.99        1.70 o
   2   4   4      122.60      127.10        3.00 o
   3   4   4      201.00      194.22        5.25 o
   4   4   4      958.65      965.81       22.81 o
   5   4   4      317.25      319.66        9.27 o
   6   4   4       85.15       86.09        3.95 o
   7   4   4       19.70       23.65        3.00 o
   8   4   4      123.50      113.76        8.50 o
   0   5   4     1551.20     1520.25       29.10 o
   1   5   4       40.85       42.80        1.51 o
   2   5   4       42.75       38.63        1.75 o
   3   5   4       22.95       23.18        1.50 o
   4   5   4       60.45       61.71        2.75 o
   5   5   4      746.30      738.22       20.35 o
   6   5   4       35.90       37.23        4.23 o
   7   5   4       27.60       30.63        5.24 o
   0   6   4     1071.30      995.85       24.80 o
   1   6   4      549.40      528.21       16.90 o
   2   6   4       71.90       81.19        3.07 o
   3   6   4      255.00      257.92        8.65 o
   4   6   4       50.00       53.46        2.65 o
   5   6   4     1045.05      975.08       31.85 o
   6   6   4      300.90      294.23       12.10 o
   7   6   4      110.20      119.37        7.15 o
   0   7   4      218.60      244.53        6.60 o
   1   7   4      144.95      167.12        5.02 o
   2   7   4       89.30       93.50        4.17 o
   3   7   4      139.50      134.94        5.63 o
   4   7   4      124.85      133.28        4.40 o
   5   7   4      115.90      121.48        6.45 o
   6   7   4       22.70       24.56        6.81 o
   0   8   4       82.70       93.82        5.30 o
   1   8   4      319.05      299.83       12.10 o
   2   8   4       45.60       49.94        4.30 o
   3   8   4        3.95        3.91        6.10 o
   4   8   4      104.05       97.94        6.85 o
   5   8   4       71.50       65.62        9.80 o
   0   9   4       86.00       79.09        6.10 o
   1   9   4       58.70       59.34        5.86 o
   2   9   4       50.40       55.44        5.86 o
   3   9   4       22.60       32.26        4.80 o
   1   0   5     3078.00     3077.30       53.20 o
   2   0   5     3646.20     3391.25       64.20 o
   3   0   5       20.00       16.84        1.10 o
   4   0   5     2456.70     2403.96       60.20 o
   5   0   5     2038.20     1998.83       49.30 o
   6   0   5      353.80      355.43       10.00 o
   7   0   5       -2.20        0.75        2.00 o
   8   0   5      127.70      140.10        6.60 o
   9   0   5       55.20       40.56       12.80 o
   0   1   5     2171.80     2276.03       52.00 o
   1   1   5     7627.35     7659.40      142.73 o
   2   1   5     4606.90     4425.03       78.79 o
   3   1   5       88.10       98.72        2.49 o
   4   1   5      942.90      965.54       23.66 o
   5   1   5      220.80      202.09        6.60 o
   6   1   5      725.90      743.02       23.57 o
   7   1   5       95.55      117.97        5.00 o
   8   1   5       39.70       35.51        5.39 o
   9   1   5       52.40       64.11        9.87 o
   0   2   5      752.10      796.07       15.70 o
   1   2   5      635.15      581.07       11.70 o
   2   2   5       40.90       44.85        1.45 o
   3   2   5      172.15      176.66        4.03 o
   4   2   5      334.85      332.20        9.73 o
   5   2   5      271.05      268.08        8.18 o
   6   2   5      510.45      493.50       17.01 o
   7   2   5       10.00       14.72        3.07 o
   8   2   5      153.30      142.61       11.95 o
   0   3   5      165.90      174.50        4.30 o
   1   3   5     2542.30     2274.57       50.33 o
   2   3   5     1514.90     1520.75       28.33 o
   3   3   5     2038.35     1968.59       40.60 o
   4   3   5     3053.20     2955.27       73.87 o
   5   3   5     1404.10     1370.64       40.12 o
   6   3   5      495.40      468.95       15.08 o
   7   3   5       35.80       47.49        4.16 o
   8   3   5       42.75       40.08        6.71 o
   0   4   5     5530.00     5145.43      112.10 o
   1   4   5        1.60        1.87        0.82 o
   2   4   5      240.65      239.49        5.79 o
   3   4   5      143.60      149.44        4.26 o
   4   4   5        7.55       10.51        1.75 o
   5   4   5      230.20      230.72        7.13 o
   6   4   5      233.65      227.51        8.00 o
   7   4   5      163.65      149.28       10.66 o
   8   4   5       19.60       23.45        9.08 o
   0   5   5        6.10        3.43        0.80 o
   1   5   5      166.95      177.28        4.05 o
   2   5   5       97.75       97.93        2.60 o
   3   5   5      408.40      409.34       10.14 o
   4   5   5      634.05      633.07       17.56 o
   5   5   5      557.80      548.11       17.20 o
   6   5   5      106.65      112.66        4.92 o
   7   5   5       13.20       14.05        3.75 o
   0   6   5      134.80      154.71        3.80 o
   1   6   5      119.30      128.06        3.48 o
   2   6   5      649.70      652.28       17.08 o
   3   6   5      218.55      234.75        6.67 o
   4   6   5       20.70       20.31        2.16 o
   5   6   5       52.65       49.34        3.61 o
   6   6   5      214.45      202.14        9.41 o
   7   6   5      290.65      281.15       14.11 o
   0   7   5       26.90       30.87        1.80 o
   1   7   5       92.10       92.71        3.27 o
   2   7   5       78.20       69.43        3.98 o
   3   7   5      127.55      127.81        5.54 o
   4   7   5      212.55      203.50        7.57 o
   5   7   5       10.40       10.33        3.32 o
   6   7   5      223.50      216.52       15.09 o
   0   8   5      140.60      144.45        7.00 o
   1   8   5       -1.30        0.12        3.06 o
   2   8   5      293.75      292.01       12.62 o
   3   8   5      126.50      144.71        9.22 o
   4   8   5       48.50       62.57        6.63 o
   0   9   5      223.20      204.87       11.60 o
   1   9   5        7.35       11.16        4.20 o
   2   9   5       83.85       82.78        6.95 o
   0   0   6      545.60      527.77       15.20 o
   1   0   6      230.40      296.77        4.40 o
   2   0   6       59.50       51.56        1.60 o
   3   0   6      151.60      126.56        3.20 o
   4   0   6      302.00      310.89        7.40 o
   5   0   6     1043.20     1001.23       26.60 o
   6   0   6       49.00       52.37        3.10 o
   7   0   6        4.90        8.37        2.70 o
   8   0   6      342.00      361.69       16.90 o
   9   0   6      166.70      149.10       15.00 o
   0   1   6      313.10      336.36        7.40 o
   1   1   6     2919.30     2903.57       52.15 o
   2   1   6     2829.20     2859.14       50.51 o
   3   1   6      355.35      358.43        7.19 o
   4   1   6      365.25      372.40       10.95 o
   5   1   6      139.75      150.51        4.65 o
   6   1   6      636.60      651.86       19.65 o
   7   1   6      102.30      103.52        6.35 o
   8   1   6       27.75       29.19        4.66 o
   0   2   6     1600.00     1593.14       26.50 o
   1   2   6      171.90      160.59        3.49 o
   2   2   6        8.00        7.99        0.85 o
   3   2   6       79.40       86.68        2.26 o
   4   2   6      439.85      428.51       11.07 o
   5   2   6     1127.65     1084.40       30.61 o
   6   2   6      154.05      161.47        5.81 o
   7   2   6      193.05      198.45        9.40 o
   8   2   6      127.10      132.56       11.34 o
   0   3   6      123.30      109.59        2.90 o
   1   3   6     1298.85     1267.41       24.16 o
   2   3   6      152.35      169.11        3.30 o
   3   3   6      677.75      630.39       14.49 o
   4   3   6      643.00      619.14       14.20 o
   5   3   6      437.65      443.03       12.07 o
   6   3   6       20.95       19.67        2.83 o
   7   3   6       75.80       71.59        4.68 o
   8   3   6      130.90      112.99       12.51 o
   0   4   6      812.40      700.81       16.80 o
   1   4   6      273.25      263.60        7.03 o
   2   4   6     1560.65     1467.81       31.62 o
   3   4   6      170.00      173.46        4.40 o
   4   4   6      449.55      435.69       11.10 o
   5   4   6      108.20      108.39        3.96 o
   6   4   6      270.45      263.49        8.01 o
   7   4   6      272.20      254.22       11.30 o
   8   4   6       22.30       17.24        9.83 o
   0   5   6      204.60      204.89        4.40 o
   1   5   6      153.55      182.58        3.83 o
   2   5   6       80.75       80.57        2.35 o
   3   5   6      236.90      239.22        6.52 o
   4   5   6       69.35       62.33        2.90 o
   5   5   6      396.05      384.56       11.08 o
   6   5   6      204.85      189.92        7.76 o
   7   5   6       47.80       48.79        5.69 o
   0   6   6      145.70      145.68        3.50 o
   1   6   6      838.95      809.62       25.80 o
   2   6   6      576.70      554.71       16.84 o
   3   6   6      219.55      212.61        6.12 o
   4   6   6      207.00      207.69        7.07 o
   5   6   6      231.75      206.35        9.42 o
   6   6   6      134.80      145.16        6.96 o
   0   7   6        6.70       12.38        1.50 o
   1   7   6       34.85       41.12        2.12 o
   2   7   6       98.20       98.53        4.85 o
   3   7   6       18.85       16.09        1.60 o
   4   7   6       38.05       31.36        2.60 o
   5   7   6      625.20      608.63       24.06 o
   0   8   6        0.50        1.26        3.82 o
   1   8   6      231.65      246.02       10.05 o
   2   8   6       61.95       63.79        5.06 o
   3   8   6       29.00       36.14        5.05 o
   4   8   6       67.25       66.90        7.37 o
   0   9   6       85.10       87.32        6.00 o
   1   9   6      164.00      149.90        9.50 o
   2   9   6       13.35       15.06        3.95 o
   1   0   7      560.30      523.73        9.60 o
   2   0   7     2358.10     2286.85       61.80 o
   3   0   7       43.30       37.56        1.50 o
   4   0   7     1096.40     1124.29       21.90 o
   5   0   7      246.40      232.11        7.60 o
   6   0   7       69.40       80.97        3.50 o
   7   0   7       87.30       94.84        5.80 o
   8   0   7      529.70      501.37       23.60 o
   0   1   7     3087.80     3029.27       59.40 o
   1   1   7      487.55      518.53        9.00 o
   2   1   7      191.20      189.72        4.81 o
   3   1   7      523.70      508.55       10.37 o
   4   1   7      888.40      883.21       18.25 o
   5   1   7      421.60      418.64       12.00 o
   6   1   7       42.05       45.73        2.90 o
   7   1   7       16.60       21.08        3.38 o
   8   1   7       17.65       28.27        4.60 o
   0   2   7     1653.60     1632.27       27.60 o
   1   2   7      246.30      235.75        4.73 o
   2   2   7      434.90      396.78        8.83 o
   3   2   7      246.05      238.30        5.20 o
   4   2   7       93.85       96.67        2.86 o
   5   2   7      445.75      468.08       11.56 o
   6   2   7       62.20       62.85        3.69 o
   7   2   7       54.70       44.58        4.96 o
   8   2   7      199.35      196.13       17.07 o
   0   3   7        6.90       10.45        0.80 o
   1   3   7     1095.40     1066.68       20.14 o
   2   3   7      857.55      819.77       17.51 o
   3   3   7      823.10      784.39       16.90 o
   4   3   7      331.00      341.11        7.60 o
   5   3   7      913.05      892.30       24.83 o
   6   3   7      622.60      647.64       17.85 o
   7   3   7       70.70       78.25        4.86 o
   8   3   7       78.70       76.04       10.35 o
   0   4   7      438.60      495.60        8.60 o
   1   4   7      542.60      542.34       10.77 o
   2   4   7      401.80      423.15        9.47 o
   3   4   7       85.10       82.74        2.65 o
   4   4   7      661.70      643.56       18.45 o
   5   4   7      292.95      297.91        8.50 o
   6   4   7      120.70      127.51        5.25 o
   7   4   7      142.30      142.94        8.51 o
   0   5   7        6.40        6.57        1.00 o
   1   5   7       21.20       15.75        1.35 o
   2   5   7       29.60       27.97        1.70 o
   3   5   7       48.55       54.27        2.05 o
   4   5   7      357.90      356.03       11.07 o
   5   5   7      181.75      183.45        6.00 o
   6   5   7      323.70      305.89       14.27 o
   7   5   7        9.30       14.05        4.88 o
   0   6   7       14.10       28.59        1.20 o
   1   6   7      443.55      402.82       11.91 o
   2   6   7      194.20      217.26        5.85 o
   3   6   7      116.70      125.96        4.33 o
   4   6   7      282.55      275.79        8.88 o
   5   6   7       51.75       48.64        3.30 o
   6   6   7      390.85      397.83       17.28 o
   0   7   7       19.40       20.70        2.00 o
   1   7   7       28.70       28.34        1.94 o
   2   7   7      220.55      251.91        8.02 o
   3   7   7        3.15        3.46        1.55 o
   4   7   7        5.00        6.32        1.90 o
   5   7   7      111.35      108.16        6.52 o
   0   8   7        0.40       11.76        3.54 o
   1   8   7      135.05      132.96        7.71 o
   2   8   7       93.85       96.34        6.16 o
   3   8   7       72.00       65.56        7.39 o
   4   8   7       98.95      102.23        8.92 o
   0   9   7       57.70       68.73        5.70 o
   1   9   7       17.80       18.38        4.55 o
   0   0   8        5.90        6.58        1.60 o
   1   0   8       65.80       60.27        1.60 o
   2   0   8      244.20      233.73        6.10 o
   3   0   8       44.20       43.20        1.50 o
   4   0   8      665.00      639.16       13.10 o
   5   0   8     2856.30     2757.11       71.60 o
   6   0   8       81.00       87.42        4.20 o
   7   0   8       88.00       98.71        5.50 o
   8   0   8      185.90      179.43       15.30 o
   0   1   8       28.20       34.99        1.10 o
   1   1   8     1978.80     1917.01       36.16 o
   2   1   8      440.65      444.68        9.99 o
   3   1   8      226.65      235.16        4.79 o
   4   1   8       25.30       26.36        1.47 o
   5   1   8      202.40      197.12        6.51 o
   6   1   8      216.95      218.03        7.15 o
   7   1   8        6.75        3.51        4.97 o
   8   1   8      378.35      363.53       27.06 o
   0   2   8      906.00      947.83       16.60 o
   1   2   8      476.65      490.01        9.01 o
   2   2   8      294.10      310.16        7.38 o
   3   2   8      195.05      200.08        5.00 o
   4   2   8      171.25      158.90        4.38 o
   5   2   8     1542.25     1514.79       48.88 o
   6   2   8      159.30      158.16        5.58 o
   7   2   8       43.60       35.73        4.88 o
   8   2   8       20.50       25.34        9.08 o
   0   3   8      534.80      487.41       10.40 o
   1   3   8      385.00      399.13        7.38 o
   2   3   8     1076.35     1054.38       23.63 o
   3   3   8      105.90      111.97        3.01 o
   4   3   8      330.90      327.15        7.57 o
   5   3   8      223.25      230.22        7.16 o
   6   3   8      493.00      477.91       15.55 o
   7   3   8       -0.45        5.40        3.91 o
   8   3   8       91.35       99.69       12.45 o
   0   4   8     1051.80     1073.74       21.80 o
   1   4   8      776.90      757.25       15.08 o
   2   4   8      890.90      882.73       22.38 o
   3   4   8      219.60      232.42        5.60 o
   4   4   8      243.75      252.45        8.19 o
   5   4   8       84.40       86.99        3.61 o
   6   4   8      373.95      344.09       12.68 o
   7   4   8        6.10        5.14        7.66 o
   0   5   8       66.70       59.82        2.00 o
   1   5   8      925.70     1001.79       21.48 o
   2   5   8       32.15       33.59        1.56 o
   3   5   8       17.85       23.08        1.46 o
   4   5   8      111.60      116.64        4.36 o
   5   5   8       10.45        9.58        2.91 o
   6   5   8      147.55      136.54        8.15 o
   7   5   8       51.90       60.85        7.78 o
   0   6   8        1.00        1.96        2.20 o
   1   6   8      249.05      245.90        6.81 o
   2   6   8      602.50      612.09       14.04 o
   3   6   8      356.15      327.14       10.40 o
   4   6   8       58.40       54.98        3.37 o
   5   6   8      495.45      439.94       19.94 o
   6   6   8      141.75      143.61        9.06 o
   0   7   8       78.70       82.55        3.20 o
   1   7   8      112.60      111.60        4.32 o
   2   7   8      113.20      110.86        4.77 o
   3   7   8      136.30      139.73        5.76 o
   4   7   8       68.80       64.28        4.75 o
   5   7   8      173.60      169.42       11.44 o
   0   8   8      147.10      144.42        8.80 o
   1   8   8       44.80       54.03        4.30 o
   2   8   8       66.80       66.00        5.16 o
   3   8   8       -3.05        0.71        3.92 o
   1   0   9      432.90      451.69        7.30 o
   2   0   9     1103.60     1143.27       25.40 o
   3   0   9       53.10       56.22        2.90 o
   4   0   9      541.90      540.40       11.60 o
   5   0   9      105.40      107.33        4.00 o
   6   0   9       25.70       20.45        2.40 o
   7   0   9      107.00       91.40        5.70 o
   0   1   9       48.10       50.64        1.40 o
   1   1   9      212.10      213.85        4.57 o
   2   1   9        4.15        4.74        1.24 o
   3   1   9      470.50      484.66       11.29 o
   4   1   9      111.50      116.08        3.08 o
   5   1   9      284.25      305.69        8.61 o
   6   1   9      303.60      286.49       10.76 o
   7   1   9      425.25      373.88       25.02 o
   8   1   9      356.25      334.81       25.51 o
   0   2   9      548.30      541.47       10.20 o
   1   2   9     1498.65     1477.79       26.42 o
   2   2   9      515.75      502.79       12.53 o
   3   2   9      203.40      179.28        5.25 o
   4   2   9      247.25      204.06        5.70 o
   5   2   9      128.15      138.29        4.44 o
   6   2   9      430.70      433.26       14.36 o
   7   2   9       36.60       39.87        5.86 o
   8   2   9       68.50       70.88       11.09 o
   0   3   9        5.60        4.42        0.90 o
   1   3   9     1373.40     1365.62       26.21 o
   2   3   9     1224.25     1199.10       27.48 o
   3   3   9      199.00      209.28        5.17 o
   4   3   9      679.60      703.15       16.59 o
   5   3   9       84.60       99.57        3.61 o
   6   3   9      163.85      190.50        7.00 o
   7   3   9       40.65       39.82        4.80 o
   0   4   9     2234.40     2194.20       35.30 o
   1   4   9      547.85      533.41       12.44 o
   2   4   9      263.70      279.42        6.51 o
   3   4   9       55.90       62.73        2.42 o
   4   4   9       64.20       63.23        3.22 o
   5   4   9      233.20      246.48        9.82 o
   6   4   9       86.35       89.30        5.75 o
   7   4   9       16.80       17.90        6.26 o
   0   5   9      402.00      378.95        9.00 o
   1   5   9      264.10      283.85        6.33 o
   2   5   9      167.45      185.64        4.17 o
   3   5   9      162.70      168.40        4.51 o
   4   5   9      263.05      265.67        7.13 o
   5   5   9      126.25      121.79        6.11 o
   6   5   9      246.65      230.84       11.70 o
   0   6   9        8.90       17.04        1.30 o
   1   6   9       67.90       70.48        2.70 o
   2   6   9       37.25       23.88        2.06 o
   3   6   9        8.35        6.29        1.75 o
   4   6   9      207.80      200.06        8.19 o
   5   6   9      173.95      165.90        8.80 o
   0   7   9        3.20        1.63        1.60 o
   1   7   9       39.60       40.43        2.43 o
   2   7   9       99.25       91.90        4.75 o
   3   7   9       32.35       30.99        2.72 o
   4   7   9      168.05      181.88        8.65 o
   0   8   9       10.80       13.09        4.30 o
   1   8   9       27.65       31.06        3.93 o
   2   8   9      124.40      114.37       10.19 o
   0   0  10      746.20      768.28       17.80 o
   1   0  10      430.50      453.86        8.50 o
   2   0  10     1867.20     1865.69       37.90 o
   3   0  10       71.80       76.17        2.80 o
   4   0  10       42.60       47.56        2.60 o
   5   0  10       49.40       42.07        2.70 o
   6   0  10      314.80      336.54       10.70 o
   7   0  10      539.90      487.94       33.40 o
   0   1  10      177.60      181.08        3.60 o
   1   1  10        0.90        0.02        1.04 o
   2   1  10      245.25      237.63        6.47 o
   3   1  10      110.30      106.11        3.73 o
   4   1  10       25.90       33.66        2.35 o
   5   1  10      140.55      121.90        4.65 o
   6   1  10       65.30       59.73        4.49 o
   7   1  10       51.10       56.18        9.63 o
   0   2  10        7.90       11.34        1.40 o
   1   2  10     1272.85     1247.78       25.20 o
   2   2  10      120.25      125.37        3.44 o
   3   2  10      404.95      438.86       10.21 o
   4   2  10      155.45      141.44        5.02 o
   5   2  10      122.30      131.58        3.96 o
   6   2  10      100.80       93.93        7.13 o
   7   2  10       52.70       59.94        9.11 o
   0   3  10      896.20      831.28       16.70 o
   1   3  10     1163.30     1140.73       23.86 o
   2   3  10     1299.65     1316.80       34.30 o
   3   3  10       53.65       57.83        2.67 o
   4   3  10      243.85      231.47        6.86 o
   5   3  10      101.40      107.84        5.22 o
   6   3  10      135.50      134.52        8.06 o
   7   3  10       34.70       31.19       10.01 o
   0   4  10      464.90      459.24        8.60 o
   1   4  10       69.75       71.52        2.33 o
   2   4  10      699.70      681.53       15.82 o
   3   4  10      586.40      616.10       16.86 o
   4   4  10      444.35      421.94       12.65 o
   5   4  10      148.55      152.49        7.57 o
   6   4  10       18.60       21.43        4.00 o
   0   5  10       44.00       45.93        1.90 o
   1   5  10      175.05      172.02        5.06 o
   2   5  10       27.90       29.47        1.92 o
   3   5  10       74.95       84.96        3.11 o
   4   5  10       30.65       35.07        2.38 o
   5   5  10       44.60       43.78        4.96 o
   6   5  10       42.30       41.79        6.51 o
   0   6  10       11.90       17.77        1.80 o
   1   6  10       47.15       43.56        2.30 o
   2   6  10       57.80       63.05        2.70 o
   3   6  10       67.75       63.00        3.00 o
   4   6  10        4.95        3.81        2.66 o
   5   6  10      171.15      171.24        9.50 o
   0   7  10      126.60      115.81        4.20 o
   1   7  10      285.50      277.72       10.33 o
   2   7  10       20.70       27.96        2.87 o
   3   7  10      100.55      106.85        5.77 o
   4   7  10       36.10       41.27        4.26 o
   0   8  10        9.90       11.87        7.10 o
   1   8  10      137.45      120.33       10.81 o
   1   0  11        0.00        0.20        0.01 o
   2   0  11       27.50       32.00        2.20 o
   3   0  11      118.80      126.23        3.80 o
   4   0  11        1.10        0.97        1.90 o
   5   0  11       18.40       20.16        3.10 o
   6   0  11        2.10        1.85        5.80 o
   7   0  11      658.10      605.43       40.60 o
   0   1  11       35.00       32.43        1.50 o
   1   1  11      340.40      340.86        6.67 o
   2   1  11      104.10      114.73        3.54 o
   3   1  11      125.65      114.20        4.22 o
   4   1  11       31.90       46.83        2.96 o
   5   1  11       16.35       28.55        3.05 o
   6   1  11      435.30      397.33       24.61 o
   7   1  11       47.35       36.06       10.76 o
   0   2  11     1906.10     1880.11       36.90 o
   1   2  11      568.00      589.53       11.54 o
   2   2  11      458.70      467.54       11.30 o
   3   2  11      789.10      763.63       21.97 o
   4   2  11       12.45       14.82        2.02 o
   5   2  11        4.95        6.61        2.71 o
   6   2  11       18.25       21.03        6.46 o
   7   2  11       13.70       16.69        7.72 o
   0   3  11      655.10      648.06       14.00 o
   1   3  11      276.55      270.97        6.98 o
   2   3  11      487.15      472.02       12.87 o
   3   3  11      115.50      119.25        4.09 o
   4   3  11       17.00       18.98        2.24 o
   5   3  11       10.95       12.57        2.96 o
   6   3  11       47.95       38.66        8.12 o
   0   4  11        5.30        4.80        1.30 o
   1   4  11      403.05      402.07       10.28 o
   2   4  11      239.35      224.53        6.59 o
   3   4  11      113.75      120.70        4.51 o
   4   4  11       65.10       60.61        3.88 o
   5   4  11       17.85       24.45        3.71 o
   6   4  11       52.85       48.50        7.57 o
   0   5  11      937.10      948.12       23.60 o
   1   5  11      294.25      284.45        8.25 o
   2   5  11       28.25       30.97        1.82 o
   3   5  11       12.30       15.55        1.90 o
   4   5  11      207.45      220.98        8.70 o
   5   5  11       86.05       86.12        6.63 o
   0   6  11      172.30      167.53        4.90 o
   1   6  11      103.35      105.42        3.81 o
   2   6  11       16.90       19.41        2.51 o
   3   6  11      157.00      164.63        6.15 o
   4   6  11      177.25      160.49        9.04 o
   0   7  11      587.40      568.87       21.60 o
   1   7  11      194.70      189.55        9.44 o
   2   7  11       19.25       21.59        4.33 o
   3   7  11      238.00      229.07       13.16 o
   0   0  12     1740.60     1689.74       45.10 o
   1   0  12      951.80      958.40       17.70 o
   2   0  12     1157.50     1164.34       25.80 o
   3   0  12      124.10       98.83        3.90 o
   4   0  12       58.00       47.54        3.00 o
   5   0  12       37.10       48.93        4.00 o
   6   0  12       21.60       17.70        7.00 o
   7   0  12       26.60       29.21       11.20 o
   0   1  12       90.20       95.80        3.20 o
   1   1  12      483.90      471.69       10.01 o
   2   1  12       20.40       21.25        1.96 o
   3   1  12       52.75       71.82        3.26 o
   4   1  12      161.15      165.91        5.70 o
   5   1  12       24.95       31.15        4.25 o
   6   1  12      328.50      304.15       25.70 o
   7   1  12       50.00       42.27       10.54 o
   0   2  12      334.70      323.24        9.00 o
   1   2  12      255.65      246.29        6.08 o
   2   2  12       72.35       68.44        3.22 o
   3   2  12       19.90       22.40        2.14 o
   4   2  12       95.50      100.22        4.83 o
   5   2  12       33.30       29.16        6.83 o
   6   2  12       68.55       69.03       10.26 o
   0   3  12      576.10      594.57       13.30 o
   1   3  12       29.90       23.74        2.16 o
   2   3  12      226.05      241.56        7.36 o
   3   3  12      363.55      374.90       10.89 o
   4   3  12      330.80      335.40       10.90 o
   5   3  12      152.50      151.59       10.27 o
   6   3  12       43.35       30.41        7.09 o
   0   4  12        3.20        3.39        1.50 o
   1   4  12       16.95        9.33        2.38 o
   2   4  12       29.30       36.11        2.57 o
   3   4  12      199.05      202.10        6.66 o
   4   4  12       26.35       32.67        3.30 o
   5   4  12       58.05       68.59        6.66 o
   0   5  12       11.70       11.92        1.30 o
   1   5  12       19.75       24.12        2.47 o
   2   5  12       80.15       75.44        3.78 o
   3   5  12       71.00       81.46        4.00 o
   4   5  12       63.65       71.63        4.76 o
   5   5  12       42.35       42.41        7.09 o
   0   6  12      364.60      337.88       11.60 o
   1   6  12      284.70      275.97        9.65 o
   2   6  12       38.60       42.28        2.92 o
   3   6  12       27.65       28.02        3.30 o
   4   6  12       12.35        7.31        6.48 o
   0   7  12      659.50      573.72       47.50 o
   1   7  12       70.35       79.48        9.23 o
   2   7  12       44.95       45.68        6.86 o
   1   0  13      255.30      230.19        6.60 o
   2   0  13       45.90       56.94        2.70 o
   3   0  13      587.60      552.01       18.80 o
   4   0  13        6.40        2.48        2.70 o
   5   0  13       18.70       21.27        4.40 o
   6   0  13       12.10       18.05        9.40 o
   0   1  13        3.50        2.15        1.20 o
   1   1  13      449.15      435.94        9.83 o
   2   1  13       41.20       46.95        2.97 o
   3   1  13      493.70      471.98       14.87 o
   4   1  13      543.65      533.87       26.40 o
   5   1  13       52.65       47.39        5.91 o
   6   1  13      157.10      136.25       13.35 o
   0   2  13      785.70      737.60       19.00 o
   1   2  13       66.75       69.47        2.73 o
   2   2  13       43.55       41.80        2.75 o
   3   2  13       22.35       23.08        2.47 o
   4   2  13      670.05      650.80       30.94 o
   5   2  13      108.25      124.01        9.04 o
   6   2  13       10.35       10.92        8.47 o
   0   3  13        0.30        1.10        1.42 o
   1   3  13      184.05      183.83        5.79 o
   2   3  13      205.50      205.74        6.95 o
   3   3  13       71.50       69.02        3.97 o
   4   3  13        9.90       15.90        5.95 o
   5   3  13       21.05       15.27        7.41 o
   0   4  13       14.50       15.38        1.80 o
   1   4  13      115.65      122.43        4.73 o
   2   4  13       58.05       61.88        3.17 o
   3   4  13       95.50      102.07        5.35 o
   4   4  13      106.40      101.85        8.82 o
   5   4  13      236.25      216.81       16.66 o
   0   5  13      327.00      304.36       10.00 o
   1   5  13       90.05       95.51        4.48 o
   2   5  13      137.65      138.68        6.35 o
   3   5  13      246.25      253.08       13.68 o
   4   5  13       39.90       45.98        6.07 o
   0   6  13       14.50       15.17        2.70 o
   1   6  13       10.80       12.05        3.22 o
   2   6  13      188.30      188.41       10.01 o
   3   6  13       33.15       38.51        5.75 o
   0   0  14     2198.90     2118.17       61.30 o
   1   0  14       60.70       72.12        2.50 o
   2   0  14      138.80      157.74        6.30 o
   3   0  14       19.20       14.64        3.20 o
   4   0  14      345.30      359.06       13.90 o
   5   0  14       11.40        3.04        4.80 o
   0   1  14      227.20      248.03        6.10 o
   1   1  14        4.75        3.91        1.37 o
   2   1  14      155.05      153.05        6.70 o
   3   1  14      954.95      836.77       47.11 o
   4   1  14      277.75      263.76       13.11 o
   5   1  14       35.75       27.98        6.67 o
   0   2  14      242.80      242.40        6.40 o
   1   2  14       24.15       21.23        2.37 o
   2   2  14      196.15      180.24        8.32 o
   3   2  14      103.40      101.65        7.72 o
   4   2  14      560.45      531.98       32.61 o
   5   2  14        8.90       12.89        6.06 o
   0   3  14        1.00        0.07        3.40 o
   1   3  14       44.05       49.15        3.27 o
   2   3  14       65.15       70.05        4.28 o
   3   3  14      219.85      229.19       15.75 o
   4   3  14        4.45        3.92        4.99 o
   5   3  14        3.95        5.51        6.65 o
   0   4  14        0.30        0.42        1.97 o
   1   4  14       22.25       22.61        5.24 o
   2   4  14      577.50      519.84       31.41 o
   3   4  14      114.90      113.89        9.02 o
   4   4  14      100.35      108.35        9.36 o
   0   5  14       -1.90        0.00        3.10 o
   1   5  14        6.20        4.57        3.56 o
   2   5  14      408.65      376.95       26.89 o
   3   5  14       97.90      106.25        9.12 o
   0   6  14        0.70        0.45        5.35 o
   1   6  14      274.65      274.74       19.55 o
   1   0  15       97.80      102.99        4.50 o
   2   0  15      242.50      225.71       10.70 o
   3   0  15      698.00      708.68       41.50 o
   4   0  15      245.40      223.40       12.70 o
   5   0  15       25.40       21.23        8.60 o
   0   1  15      339.50      345.46       10.90 o
   1   1  15       69.55       67.58        3.90 o
   2   1  15       57.40       48.13        4.25 o
   3   1  15       21.65       28.13        3.76 o
   4   1  15        0.90       11.13        3.83 o
   5   1  15      197.90      194.62       14.95 o
   0   2  15        1.30        0.04        2.20 o
   1   2  15       75.05       79.97        5.98 o
   2   2  15       90.55       92.52        8.14 o
   3   2  15       97.05       94.48        8.40 o
   4   2  15       71.65       64.06        6.30 o
   0   3  15      117.40      121.68        5.70 o
   1   3  15       97.45      101.21        7.50 o
   2   3  15       58.80       48.46        6.08 o
   3   3  15      185.45      160.45       14.61 o
   4   3  15       80.35       78.50       12.30 o
   0   4  15       44.40       42.93        4.10 o
   1   4  15        4.60        2.59        2.91 o
   2   4  15       94.80      102.49       10.17 o
   3   4  15       29.55       38.01        7.79 o
   0   5  15       88.90       88.40        5.90 o
   1   5  15      208.15      215.07       13.05 o
   0   0  16        7.10        4.26        6.40 o
   1   0  16       52.20       51.51        5.60 o
   2   0  16       42.10       49.39        9.50 o
   3   0  16       -3.30        0.25        5.50 o
   4   0  16      153.10      191.27       17.20 o
   0   1  16      183.80      193.52        7.90 o
   1   1  16       93.10       87.30        9.08 o
   2   1  16       22.30       19.82        5.18 o
   3   1  16       58.25       74.60        8.78 o
   4   1  16      227.50      255.09       17.80 o
   0   2  16       33.80       34.55        3.40 o
   1   2  16       22.30       20.69        5.38 o
   2   2  16      288.05      251.11       21.22 o
   3   2  16       50.95       52.68        7.97 o
   0   3  16      126.20      128.64        7.00 o
   1   3  16       55.30       53.79        5.56 o
   2   3  16      122.40      130.10       13.35 o
   3   3  16      339.30      314.67       24.05 o
   0   4  16        1.20        5.51        4.00 o
   1   4  16       10.20       17.75        5.39 o
   1   0  17       15.50       22.38        8.30 o
   2   0  17       13.70       47.15        9.80 o
   0   1  17        5.50       12.69        4.20 o
   1   1  17       45.95       45.54        6.37 o
   2   1  17      651.65      574.61       41.63 o
   0   2  17       13.30       12.35        4.40 o
   1   2  17       31.70       43.61        5.83 o
   2   2  17        5.35        4.44        7.90 o
   0   3  17       11.20       13.60        4.70 o
